# Supplementary material for: Effect of living arrangement on anthropometric traits in first-year university students from Canada: The GENEiUS study
Source: PLoS One. 2020 Nov 6;15(11):e0241744. doi: 10.1371/journal.pone.0241744 (PMC7647062; doi:10.1371/journal.pone.0241744)
Supplement: S1 Dataset — (XLSX) [file pone.0241744.s021.xlsx]

## Sheet: Dataset (n=245) - Residence for
Participant	Weight Start	Height Start	Weight End	Height End	BMI Start	BMI End	WC Start	HC Start	WC End	HC End	WHR Start	WHR End	Living Arrangement	Gender
1	90.9	173.5	94.9	173.75	30.2	31.44	89.95	118	87.5	115.65	0.762288	0.756593	Residence	Female
2	68	166.25	68.1	166.3	24.6	24.62	74.549	108.077	80.65	106.85	0.689777	0.754796	Residence	Female
3	50.8	154.35	54	157.95	21.32	21.64	71.625	94.105	76.95	98	0.761118	0.785204	Residence	Female
4	81.05	181.9	80.8	179.9	24.5	24.97	92.1	107.05	90.7	106.5	0.860346	0.851643	Home	Male
5	63.3	167.55	62.05	167.8	22.55	22.04	70.1	98.3	77.55	95.8	0.713123	0.809499	Off-Campus	Female
6	53	161.55	53.1	162.4	20.31	20.13	67.31	93.726	66.2	93.25	0.718157	0.70992	Residence	Female
7	58.3	170.8	57.4	169.95	19.98	19.87	71.25	100.75	71.1	96.5	0.707196	0.736788	Residence	Female
8	59	172.15	62.5	174.5	19.91	20.53	69.1	92.85	71.85	95.75	0.744211	0.750392	Residence	Female
9	59.8	167.8	56.6	169.15	21.24	19.78	73.785	97.41	77.5	96.2	0.757468	0.805613	Home	Female
10	68.9	181.3	71.4	180.7	20.96	21.87	82.5	104.25	78.65	107.65	0.791367	0.730608	Residence	Male
11	62.7	176.45	69.95	177.4	20.14	22.23	79.05	98.3	83.4	101.6	0.804171	0.820866	Residence	Female
12	65.7	169.4	71.05	171.2	22.89	24.24	80.5	103.75	78.85	107.35	0.775904	0.734513	Residence	Female
13	61.2	160.25	58.4	163.1	23.83	21.95	73.28	102.995	73.7	100.5	0.711491	0.733333	Residence	Female
14	44.3	153.4	44.2	152.9	18.83	18.91	59.69	84.585	61.65	90.5	0.705681	0.681215	Off-Campus	Female
15	41.5	171.55	42.4	172.6	14.1	14.23	61.45	86.7	61.1	86.75	0.708766	0.704323	Residence	Female
16	73.5	175.75	74.95	171.55	23.8	25.47	82	106	78.995	107.06	0.773585	0.737857	Residence	Female
17	59.1	164.35	57.8	164.45	21.88	21.37	70.6	101.25	70.5	99.95	0.697284	0.705353	Residence	Female
18	64.6	174.75	66.2	174.9	21.15	21.64	79.05	102.55	78.5	102.75	0.770843	0.76399	Off-Campus	Female
19	64.8	179.25	68.7	177.2	20.17	21.88	76.5	99	86.7	103.4	0.772727	0.838491	Residence	Male
20	78.9	172.05	81.3	172.6	26.65	27.29	88.35	110.2	88.4	110.7	0.801724	0.798555	Home	Female
21	56.5	167	56.35	166.85	20.26	20.24	67.3	96.05	71.05	89.9	0.700677	0.790323	Residence	Female
22	63.8	169.2	64.75	171.7	22.29	21.96	73.15	99.2	73.95	102	0.737399	0.725	Residence	Female
23	55.8	167.8	57.25	168.4	19.82	20.19	72.2	92.95	78.55	96	0.776762	0.818229	Home	Female
24	66.25	172.4	62	172.8	22.29	20.76	79.05	96.2	77.7	96.7	0.821726	0.803516	Residence	Male
25	60.4	173.25	61.8	169.75	20.12	21.45	73	95.25	73.05	100.85	0.766404	0.724343	Residence	Female
26	52.3	171.55	54	171.6	17.77	18.34	66.8	93.75	70.25	95.15	0.712533	0.738308	Home	Female
27	62.9	166.15	63.2	165.6	22.79	23.05	74.9	104.9	74.45	105	0.714013	0.709048	Off-Campus	Female
28	66.25	174.4	67.45	176.1	21.78	21.75	80.25	99.9	85.1	101.5	0.803303	0.838424	Residence	Male
29	69.4	185.05	72.85	184.1	20.27	21.49	80.25	100	77.45	103.6	0.8025	0.747587	Residence	Male
30	48.6	164.35	50.9	164.4	17.99	18.83	64.35	92.05	63.85	89.5	0.699077	0.713408	Residence	Female
31	40.85	148.35	43.7	147	18.56	20.22	66.4	82.5	69.4	88.15	0.804848	0.787294	Residence	Female
32	64.1	171.6	63.4	173.3	21.77	21.11	74.9	102.35	69.6	99.2	0.731803	0.701613	Residence	Female
33	52.6	160.5	53.9	161.35	20.42	20.7	68	89	65.55	94.6	0.764045	0.692918	Residence	Female
34	77.7	177.55	76.1	179.45	24.65	23.63	78.9	104.6	78.2	102.8	0.754302	0.7607	Residence	Male
35	40.6	156.3	40.7	155.4	16.62	16.85	60.5	83.5	63.15	84	0.724551	0.751786	Residence	Female
36	42.3	154.4	45.9	153.8	17.74	19.4	59.65	85.25	65.35	88.45	0.699707	0.738836	Residence	Female
37	54.25	158.5	54.55	153.3	21.59	23.21	75.5	103	78.7	103.65	0.73301	0.759286	Home	Female
38	69.4	160.35	70.2	167.1	26.99	25.14	80.35	109.2	85	108.65	0.735806	0.782329	Off-Campus	Female
39	65.3	165.35	67.3	167.05	23.88	24.12	85.05	99.85	92.9	98.7	0.851778	0.941236	Residence	Female
40	72.35	177.05	69.35	173.9	23.08	22.93	83.6	104.5	83.75	103.1	0.8	0.812318	Off-Campus	Male
41	47	161.85	46.3	162.3	17.94	17.58	61	88.8	61.55	90.8	0.686937	0.677863	Residence	Female
42	66.3	170.35	69	171	22.85	23.6	73.45	103.25	80.6	103.7	0.71138	0.777242	Residence	Female
43	106.8	171.15	108.95	173.6	36.46	36.15	104.35	128.8	104.8	129.2	0.810171	0.811146	Off-Campus	Female
44	41.25	154.6	44.1	155.9	17.26	18.14	72	85	74.25	82.9	0.847059	0.895657	Residence	Female
45	55.5	156.6	54.95	155	22.63	22.87	73.4	99.7	72	99.85	0.736209	0.721082	Residence	Female
46	43.2	156.65	43.75	157.25	17.6	17.69	68.25	83.5	66.05	83.85	0.817365	0.787716	Residence	Female
47	58.9	169.65	57.6	167.8	20.46	20.46	69.05	92	68.25	93.25	0.750543	0.731903	Home	Female
48	59.3	167.6	59.65	165.2	21.11	21.86	74.25	95	74.75	98.6	0.781579	0.758114	Residence	Female
49	55.8	165.5	59.2	162.95	20.37	22.3	75.45	94.65	78.25	96.45	0.797147	0.811301	Residence	Female
50	47.65	153.3	50.15	153.35	20.28	21.33	68.5	93.75	74.1	93.2	0.730667	0.795064	Residence	Female
51	48.25	156.7	49.7	155.35	19.65	20.59	70.75	89.5	70.3	89.15	0.790503	0.788559	Residence	Female
52	65.5	175	64	173.3	21.39	21.31	84.8	102.25	80.35	98.6	0.82934	0.814909	Residence	Female
53	67.1	165.7	63.9	163.7	24.44	23.85	96.25	104	86.8	101.55	0.925481	0.854751	Off-Campus	Female
54	64.05	170.8	67.6	170.1	21.96	23.36	78.6	101.8	84	101.65	0.772102	0.826365	Residence	Female
55	50.85	154.5	53.75	157.7	21.3	21.61	70	92.5	72.65	94.75	0.756757	0.766755	Home	Female
56	63.05	175.95	64.9	174.45	20.37	21.33	77.5	97.75	74.25	95.9	0.792839	0.774244	Off-Campus	Male
57	69.05	175.85	74	174.45	22.33	24.32	82.75	100.5	82.5	104.5	0.823383	0.789474	Residence	Male
58	57.7	167.65	56.45	164.8	20.53	20.78	76.55	98	79.2	101.25	0.781122	0.782222	Off-Campus	Female
59	69.15	175.6	73.6	173.4	22.43	24.48	82.5	103.25	88.75	102.85	0.799031	0.862907	Residence	Male
60	56.8	160.4	60.3	158.55	22.08	23.99	75.35	95.25	76.6	95.55	0.791076	0.801675	Residence	Female
61	49.7	161.9	54.8	159.35	18.96	21.58	67.5	89.05	69.25	91.75	0.758001	0.754768	Residence	Female
62	78	174	77.3	172.35	25.76	26.02	88	103	88.15	99.8	0.854369	0.883267	Residence	Male
63	48.6	163.9	48.1	162.3	18.09	18.26	68.5	88.9	70.5	90	0.770529	0.783333	Off-Campus	Female
64	53.9	165.5	52.35	166	19.68	19	73.75	96	69	92.9	0.768229	0.742734	Home	Female
65	41.95	150.65	41.4	151.7	18.48	17.99	66.7	86.95	65.3	85.4	0.767108	0.764637	Off-Campus	Female
66	51.2	166.8	51.5	164.3	18.4	19.08	67.5	91.25	69.6	92.05	0.739726	0.756111	Residence	Female
67	51.05	163.1	51.8	161	19.19	19.98	70.5	92.5	69	89.75	0.762162	0.768802	Residence	Female
68	55.4	169.65	60.4	166.75	19.25	21.72	74.5	95.85	79.9	99.1	0.777256	0.806256	Residence	Female
69	48.6	164.25	49.8	163	18.01	18.74	66.15	90.25	67.25	89	0.732964	0.755618	Off-Campus	Female
70	47.85	150.9	48.25	150.7	21.01	21.25	73.5	85.5	69.25	87.35	0.859649	0.792788	Residence	Female
71	68.7	157.45	70.1	155.35	27.71	29.05	92.6	113.5	88.2	110.1	0.815859	0.80109	Home	Female
72	59.6	168.95	61.2	166.5	20.88	22.08	75.3	98.8	82.5	98	0.762146	0.841837	Residence	Female
73	52.5	159.7	54.35	158.3	20.58	21.69	70.75	92.75	70.5	92.5	0.762803	0.762162	Residence	Female
74	58.1	156.4	59.25	156.8	23.75	24.1	75.55	96.9	75.25	94	0.77967	0.800532	Residence	Female
75	65.5	184.8	68.45	183.15	19.18	20.41	73.85	98.3	75.5	101	0.751272	0.747525	Residence	Male
76	52.2	166.3	54.25	164.55	18.87	20.04	75.3	94.75	70.5	97.45	0.794723	0.723448	Home	Female
77	68.45	175.8	69.5	175.25	22.15	22.63	79.3	104	81	102	0.7625	0.794118	Residence	Male
78	76.7	170.85	81.35	169.75	26.28	28.23	89.1	104.5	99.25	107.75	0.852632	0.921114	Off-Campus	Male
79	47.95	155.9	50.65	154.5	19.73	21.22	68	89	72.95	91.25	0.764045	0.799452	Residence	Female
80	56	167.5	58.3	166.15	19.96	21.12	68.8	98	69.95	99.1	0.702041	0.705853	Residence	Female
81	58.3	170.45	64.1	169.1	20.07	22.42	78.5	95.25	78.55	98.85	0.824147	0.794638	Residence	Female
82	55.6	171.6	59	171	18.88	20.18	75.5	90.8	74.75	94.25	0.831498	0.793103	Residence	Male
83	64	168.65	67.2	166.25	22.5	24.31	74.9	103.1	73.5	102.75	0.726479	0.715328	Residence	Female
84	64.65	157	69.25	155.6	26.23	28.6	92	105	90.6	105.8	0.87619	0.856333	Home	Female
85	56.45	167.3	58	165	20.17	21.3	85.6	100.5	75.25	99	0.851741	0.760101	Home	Female
86	60.4	169.95	64.45	170.5	20.91	22.17	73.25	94.25	77.6	101.5	0.777188	0.764532	Residence	Female
87	60.45	160.35	59.95	158.45	23.51	23.88	78.05	98.7	78.25	92	0.79078	0.850543	Residence	Male
88	46.45	160.05	47.8	157.3	18.13	19.32	70.4	87.55	63	88	0.804112	0.715909	Residence	Female
89	64.65	181.9	62.7	181.85	19.54	18.96	75.75	98.7	72.35	99.1	0.767477	0.730071	Home	Male
90	58.1	162.95	60	162.5	21.88	22.72	75.5	98.3	75.75	98.6	0.768057	0.768256	Residence	Female
91	53.45	155.4	50.95	153	22.13	21.77	71.75	97.75	67.45	95.5	0.734015	0.706283	Home	Female
92	66.1	173.65	66.5	171.75	21.92	22.54	77.85	99.45	79.85	101	0.782805	0.790594	Residence	Male
93	48.4	158.95	49.3	156.15	19.16	20.22	71.5	92.5	72.65	92.25	0.772973	0.787534	Home	Female
94	42.6	165.05	40.9	166.15	15.64	14.82	68.85	85.6	64.3	83.8	0.804322	0.767303	Home	Male
95	58.35	169	56.45	163.7	20.43	21.07	78	101.75	74.8	100.6	0.766585	0.743539	Home	Female
96	63.1	174.6	62.6	173	20.7	20.92	76	97.9	77.75	99.25	0.776302	0.783375	Off-Campus	Female
97	62.2	167.5	59.55	165.25	22.17	21.81	71.25	99.05	70.95	96.2	0.719334	0.737526	Residence	Female
98	61.2	175	60.3	170.95	19.98	20.63	75	101.5	72.55	101.2	0.738916	0.716897	Home	Female
99	44.9	150.75	45.7	150.05	19.76	20.3	66.4	88.75	70.5	88.1	0.748169	0.800227	Home	Female
100	68.2	178.1	76.2	179.8	21.5	23.57	77.5	98.75	85.3	103.8	0.78481	0.821773	Home	Male
101	69.9	157.55	75.3	156.65	28.16	30.69	93.2	108.25	94.45	109.75	0.86097	0.860592	Home	Female
102	81.25	181.85	83.1	180.2	24.57	25.59	85.5	102.75	87.4	102.05	0.832117	0.856443	Residence	Male
103	51.6	159	51.8	157.75	20.41	20.82	72.75	93.6	69.05	93.15	0.777244	0.741278	Residence	Female
104	50.2	165.9	49.2	163.6	18.24	18.38	75.85	91.5	73.75	90.1	0.828962	0.818535	Residence	Female
105	79.95	179.85	89.4	177.5	24.72	28.38	83.75	114.55	96.5	116.35	0.731122	0.829394	Residence	Female
106	53.9	163.7	55.9	160.25	20.11	21.77	72.25	91.85	73.15	94.85	0.786609	0.771218	Residence	Female
107	54.7	164.5	57.8	162.35	20.21	21.93	68.75	98.25	77.45	99	0.699746	0.782323	Off-Campus	Female
108	47.35	164.2	50.9	161.95	17.56	19.41	67	85	72	88	0.788235	0.818182	Off-Campus	Female
109	79.45	183.35	82.1	181.95	23.63	24.8	80.25	102.25	80.75	103	0.784841	0.783981	Home	Male
110	80.9	183.7	88.35	182	23.97	26.67	86.7	105.5	89.75	109.5	0.821801	0.819635	Home	Male
111	70.7	168.3	70.3	168.6	24.96	24.73	84	97.85	87.2	99.95	0.858457	0.872436	Residence	Male
112	68.3	179.1	67.5	177.3	21.29	21.47	77.1	97.05	77.3	98.95	0.794436	0.781203	Off-Campus	Male
113	56.85	168.1	60.9	165.7	20.12	22.18	75.5	96.3	77.35	98.95	0.784008	0.781708	Residence	Female
114	52.5	160.75	53.65	158.95	20.32	21.23	66.95	87.6	70	90.1	0.764269	0.776915	Residence	Female
115	60.5	173.8	64.1	172.95	20.03	21.43	77.25	94.15	81.25	94.35	0.820499	0.861155	Residence	Male
116	56.2	157.45	55.1	155.25	22.67	22.86	81.5	93.5	75	93.7	0.871658	0.800427	Residence	Female
117	63.2	173	67.1	172.75	21.12	22.48	75	90.75	76.15	96.75	0.826446	0.78708	Residence	Male
118	60.2	168.4	60.55	168.55	21.23	21.31	73.5	97.5	75.25	100.1	0.753846	0.751748	Residence	Female
119	99.35	189.85	98.6	187.4	27.56	28.08	98	111.5	100.15	107	0.878924	0.935981	Residence	Male
120	75.8	172.15	80.3	173.05	25.58	26.81	86.15	106.9	85	109	0.805893	0.779817	Residence	Female
121	65.95	163.2	68.2	161.65	24.76	26.1	90.25	97.25	89.75	98	0.928021	0.915816	Residence	Female
122	73.5	185.65	74.95	185.5	21.33	21.78	80.25	98.4	79.2	100.4	0.815549	0.788845	Home	Male
123	53.8	159.25	55	158.5	21.21	21.89	73.55	94.15	71.3	96	0.7812	0.742708	Residence	Female
124	47.65	157.55	46.9	157.35	19.2	18.94	69.8	90.5	64.55	90.8	0.771271	0.710903	Off-Campus	Female
125	68.25	155.95	71.5	156.15	28.06	29.32	84.6	105.1	93.65	107.35	0.804948	0.87238	Residence	Female
126	99.35	171.25	100.6	172.2	33.88	33.93	100	115.8	101.65	114.15	0.863558	0.890495	Home	Male
127	53.65	157.65	56.25	157.1	21.59	22.79	74.75	96.25	77	94.25	0.776623	0.816976	Residence	Female
128	50.8	158.3	53.3	158.7	20.27	21.16	68.15	89.7	72.75	92.6	0.759755	0.785637	Residence	Female
129	54.6	172.7	57.7	173.8	18.31	19.1	67	92.1	71	93.25	0.72747	0.761394	Residence	Female
130	53	166.05	57.6	167.05	19.22	20.64	64.1	90.4	71.85	98.2	0.709071	0.73167	Home	Female
131	59	164.75	59.55	164.15	21.74	22.1	75.5	100.6	75.2	99.05	0.750497	0.759213	Residence	Female
132	52.25	158.9	52.95	159.85	20.69	20.72	66	92	70.8	91.05	0.717391	0.777595	Residence	Female
133	38.95	157.9	41.2	157	15.62	16.71	63.7	82.15	63.5	84.15	0.775411	0.754605	Home	Female
134	56.3	171.45	53	171.3	19.15	18.06	65.45	94.85	64.3	94.9	0.690037	0.677555	Residence	Female
135	65.9	173.6	63.75	174.35	21.87	20.97	79.75	102.4	71.2	99.55	0.778809	0.715218	Residence	Female
136	67.4	176.05	70.6	176.35	21.75	22.7	77.05	97.8	82.3	99.25	0.787832	0.829219	Residence	Male
137	64.35	163.35	67	163.25	24.12	25.14	78.4	102.75	82.7	101.75	0.763017	0.812776	Residence	Female
138	53.65	157.8	54.55	156.55	21.55	22.26	65.9	93.45	65.5	92	0.70519	0.711957	Residence	Female
139	68.1	173.25	68.65	169.55	22.69	23.88	78.05	104.8	75.85	108.15	0.744752	0.701341	Residence	Female
140	75.2	187.65	73.2	188.25	21.36	20.66	78.2	98.05	75.75	99.9	0.797552	0.758258	Residence	Male
141	55.6	169.4	57.45	170.7	19.38	19.72	69.95	94.05	70.45	97.25	0.743753	0.724422	Residence	Female
142	69.95	174.35	68.6	174.55	23.01	22.52	75.9	102.55	83.15	101.95	0.740127	0.815596	Home	Female
143	55.2	164.7	59.7	165.05	20.35	21.92	67.25	90.55	75.5	100.8	0.742684	0.749008	Residence	Female
144	63.8	163.7	67.8	164.55	23.81	25.04	80.5	95.9	88.6	100.45	0.839416	0.882031	Residence	Female
145	57.95	173.05	58.9	172.5	19.35	19.79	68.9	94.35	71.9	96.8	0.73026	0.742769	Home	Female
146	58	171.4	60.1	172	19.74	20.32	68.85	97.1	67.75	99.25	0.709063	0.68262	Home	Female
147	78.55	161.65	72.2	162.65	30.06	27.29	101.75	112.75	86.5	105	0.902439	0.82381	Home	Female
148	51	152.7	51.2	154.1	21.87	21.56	72.5	98.45	75.75	93.25	0.736414	0.812332	Residence	Female
149	73.7	168.8	81.8	170.2	25.87	28.24	88.9	103.15	93.5	108.15	0.861852	0.86454	Residence	Female
150	57.1	157.75	58.8	158.25	22.95	23.48	72.6	98.7	73.85	96.25	0.735562	0.767273	Residence	Female
151	62.7	165.6	64.5	165.8	22.86	23.46	74.45	98.2	75.8	97	0.758147	0.781443	Residence	Female
152	46.1	151.9	53	152.9	19.98	22.67	69.05	89.6	73.65	95	0.770647	0.775263	Residence	Female
153	61.3	169.15	64.4	166.75	21.42	23.16	71.2	99.9	73.3	101.5	0.712713	0.722167	Residence	Female
154	53.1	166.1	56.25	165.5	19.25	20.54	72	93.8	75.75	95.45	0.767591	0.793609	Residence	Female
155	59.05	156.6	58.25	156.5	24.08	23.78	81.4	100.9	81.25	99.05	0.806739	0.820293	Residence	Female
156	72.45	171.5	71.55	170.6	24.63	24.58	76.15	104.6	78.25	100.75	0.728011	0.776675	Residence	Female
157	44.6	159.9	49.55	159.15	17.44	19.56	68.55	87.1	73.75	96.5	0.787026	0.764249	Residence	Female
158	55	171.5	58.3	171.4	18.7	19.84	76.75	94.55	78.2	97	0.81174	0.806186	Residence	Female
159	62	159.65	61.7	158.65	24.33	24.51	73.25	100.25	74.4	98.95	0.730673	0.751895	Residence	Female
160	46.05	162.75	51.7	163.3	17.39	19.39	71.25	89.05	76.75	91	0.800112	0.843407	Off-Campus	Female
161	64.05	160.7	66.2	159.9	24.8	25.89	79.75	104.7	79.7	106	0.7617	0.751887	Residence	Female
162	63.4	163.25	69	162.5	23.79	26.13	71.6	100.55	76	101.25	0.712084	0.750617	Residence	Female
163	55.3	163	57.05	164.25	20.81	21.15	71.75	93.7	71.05	94.7	0.765742	0.750264	Home	Female
164	94.5	185.6	98.2	184.5	27.43	28.85	94.3	116.45	98.8	115.75	0.80979	0.853564	Residence	Male
165	49.3	159.3	48.4	160.35	19.43	18.82	70.7	92.05	68.75	89.25	0.768061	0.770308	Residence	Female
166	53.35	162.65	56.5	164.95	20.17	20.77	66.75	91.7	63.75	94.75	0.727917	0.672823	Residence	Female
167	71.9	187.35	77.5	187.4	20.48	22.07	75.6	99.1	84.05	102.5	0.762866	0.82	Residence	Male
168	56.45	162	57.3	163.5	21.51	21.43	70.4	82.4	69.4	92.65	0.854369	0.749056	Home	Female
169	54.7	166.65	57.05	166.5	19.7	20.58	71	93.25	75.5	98	0.761394	0.770408	Residence	Female
170	116.5	168.25	120.4	167.7	41.15	42.81	100.25	136.5	105.75	139.6	0.734432	0.757521	Residence	Female
171	59.05	158.85	56.7	160.6	23.4	21.98	83	101	74.5	99.5	0.821782	0.748744	Residence	Female
172	53.7	166.45	52.7	166.8	19.38	18.94	76.75	93.75	71.85	93.15	0.818667	0.771337	Residence	Female
173	50.6	157.55	54.85	157.4	20.39	22.14	68.7	84.75	74.6	95.3	0.810619	0.782791	Home	Female
174	56.55	163.75	57.95	162.85	21.09	21.85	74.75	94.25	72.75	96	0.793103	0.757812	Home	Female
175	55.9	165.5	58.6	165.3	20.41	21.45	72	98.5	70.6	98	0.730964	0.720408	Residence	Female
176	68.3	180.5	71.4	178.15	20.96	22.5	79.5	95.75	81.15	100.15	0.830287	0.810285	Residence	Male
177	68.5	169.75	77.05	174	23.77	25.45	85	100.25	93.05	108.65	0.84788	0.85642	Residence	Female
178	53.1	155.75	54.1	155.45	21.89	22.39	71.5	91.5	72.5	91	0.781421	0.796703	Residence	Female
179	44.4	162.55	44.7	161.9	16.8	17.05	59.65	85.15	63.55	87.4	0.700528	0.727117	Residence	Female
180	69.25	181.85	70.3	180.35	20.94	21.61	74	102.2	73.6	101.25	0.72407	0.726914	Home	Female
181	64.8	169.15	66	169.2	22.65	23.05	85.55	95.45	84.65	98.6	0.896281	0.858519	Residence	Female
182	61.75	167.25	57.3	167.05	22.08	20.53	83.25	101	76.2	95.5	0.824257	0.797906	Home	Female
183	47.9	158.1	47.4	159.3	19.16	18.68	68.5	90	68.4	90	0.761111	0.76	Residence	Female
184	52.4	159.9	54.8	159.4	20.49	21.57	69.5	93.75	65.5	94	0.741333	0.696809	Residence	Female
185	55.4	163.3	59.1	163.85	20.77	22.01	72.75	95.25	72.25	96.9	0.76378	0.745614	Residence	Female
186	61.45	178.9	66.5	179.1	19.2	20.73	77	93.25	78.6	95.5	0.825737	0.823037	Off-Campus	Male
187	69.4	165.9	72.2	165.65	25.22	26.31	83.25	102.25	86.05	104.5	0.814181	0.823445	Residence	Female
188	54.2	163.25	54.8	163.6	20.34	20.47	71.5	93.5	67.75	94.45	0.764706	0.717311	Residence	Female
189	69.45	191.35	68.7	191.35	18.97	18.76	77.1	96.25	74.55	99	0.801039	0.75303	Residence	Male
190	56.6	176.2	58.8	177.4	18.23	18.68	61.25	89.75	64.05	95.65	0.682451	0.669629	Residence	Female
191	54.4	161.7	56.85	162.65	20.81	21.49	71.6	93.25	78.8	96.15	0.767828	0.819553	Residence	Female
192	73.8	165.8	73.45	167.1	26.85	26.31	87.5	105.75	89.35	103.8	0.827423	0.86079	Home	Female
193	69.95	178.5	69.4	178.5	21.95	21.78	74	101.75	72.25	103.15	0.727273	0.700436	Off-Campus	Female
194	55.2	162.4	56.2	160.5	20.93	21.82	70.5	96	72.2	95.85	0.734375	0.75326	Residence	Female
195	48.35	160	50.1	159.25	18.89	19.76	71.5	93.75	73.6	94.55	0.762667	0.778424	Residence	Female
196	61.2	175.75	65.2	174.1	19.81	21.51	74.25	93.75	82.75	96.25	0.792	0.85974	Residence	Male
197	65.8	173.25	67.5	169.8	21.92	23.41	80	101.3	81.05	103.6	0.789733	0.782336	Residence	Female
198	56.2	166.4	56.3	164.8	20.3	20.73	71.75	97.5	71.35	92.3	0.735897	0.773023	Residence	Female
199	61.4	171	64.65	172.05	21	21.84	74.25	98.45	76.55	102.4	0.75419	0.747559	Residence	Male
200	64.9	174.5	68.2	174.35	21.31	22.44	77.25	93.9	77.2	98.8	0.822684	0.781377	Residence	Male
201	74.2	180.6	74.3	182.95	22.75	22.2	77.5	104.7	77.45	104	0.74021	0.744712	Residence	Female
202	77.15	174.1	76.1	173.1	25.45	25.4	89	105.6	84.75	107.45	0.842803	0.788739	Residence	Female
203	58.7	171.8	60.45	171.45	19.89	20.56	66	89.25	71.6	95	0.739496	0.753684	Residence	Female
204	46.2	163.65	45.7	163.2	17.25	17.16	65	86.85	63.2	87.5	0.748417	0.722286	Home	Female
205	72.05	178.6	73.2	178.8	22.59	22.9	73.75	94.5	76.3	95.85	0.780423	0.796035	Residence	Male
206	59.8	165.75	59.3	165.35	21.77	21.69	76.95	100.3	77.55	98.75	0.767198	0.785316	Residence	Female
207	114.9	175.75	118.7	175.8	37.2	38.41	120.75	128.25	123.4	127.9	0.94152	0.964816	Residence	Male
208	60.2	170.7	59.5	171.05	20.66	20.34	76.15	97.5	78.25	93.05	0.781026	0.840946	Residence	Male
209	58.1	162.75	61.9	164.15	21.93	22.97	69.75	98.25	75.75	100.3	0.709924	0.755234	Residence	Female
210	60.75	161.9	60.6	161.6	23.18	23.21	75.5	101.35	75.4	100.35	0.744943	0.75137	Residence	Female
211	55.3	170.45	57.1	171.15	19.03	19.49	67.25	98.35	67.8	98.35	0.683782	0.689375	Residence	Female
212	61.7	162	64.5	160.3	23.51	25.1	80.5	101	80.05	100	0.79703	0.8005	Residence	Female
213	49.9	160.85	51.9	160.65	19.29	20.11	62.7	92.95	65.55	92.5	0.674556	0.708649	Home	Female
214	52	163.6	55.05	163.4	19.43	20.62	68.75	92.25	67.75	90.4	0.745257	0.749447	Residence	Female
215	60	177.8	61.9	178.1	18.98	19.51	72.5	94	77.1	96.8	0.771277	0.796488	Residence	Male
216	64.25	163.9	65.8	163.95	23.92	24.48	77.65	101.5	82.25	99.2	0.765025	0.829133	Residence	Female
217	69.1	162.35	62	162.1	26.22	23.6	81.55	97.5	78.3	93.55	0.83641	0.836986	Off-Campus	Female
218	56	166.85	58	166.75	20.12	20.86	74.75	99.25	70	99.2	0.753149	0.705645	Residence	Female
219	63.35	162.85	67.8	162.6	23.89	25.64	74.95	100.5	74.65	105.25	0.745771	0.709264	Residence	Female
220	53.05	156.55	54.55	157.05	21.65	22.12	81.1	100.25	83.6	98.7	0.808978	0.847011	Home	Female
221	46.9	159	45.5	159.9	18.55	17.8	71.05	88.05	62.85	86.5	0.806928	0.72659	Home	Female
222	61.25	162.1	63.15	161.9	23.31	24.09	72	97.75	76.95	102.15	0.736573	0.753304	Residence	Female
223	57.75	160.05	62.4	161.2	22.54	24.01	65.25	92.75	74	102.35	0.703504	0.723009	Residence	Female
224	44.6	152.8	48.4	153.95	19.1	20.42	63.5	84.75	70.4	92.6	0.749263	0.760259	Residence	Female
225	60.2	169.15	61.3	168.95	21.04	21.48	70.55	98.6	74.5	100	0.715517	0.745	Off-Campus	Female
226	57.25	168.25	59.85	169.8	20.22	20.76	63.45	99.7	#NULL!	99.75	0.636409	#NULL!	Off-Campus	Female
227	61.75	161.65	66.55	162.55	23.63	25.19	74.65	95.7	88.7	102.15	0.780042	0.868331	Home	Female
228	49.9	169.65	50.2	170.05	17.34	17.36	59.85	87.25	61.7	89	0.68596	0.693258	Residence	Female
229	45.4	161.15	47	161.65	17.48	17.99	64	90	64.5	93.1	0.711111	0.692803	Residence	Female
230	52.3	156.5	57.75	156.05	21.35	23.72	69.05	95.8	74.5	96.5	0.720772	0.772021	Residence	Female
231	48.5	161.8	50.55	162.3	18.53	19.19	66.45	90.4	67.2	89.8	0.735066	0.74833	Home	Female
232	40.2	160.6	40.2	161	15.59	15.51	62.75	79.25	56.8	79.6	0.791798	0.713568	Home	Female
233	77.95	182.5	82.9	183.45	23.4	24.63	73.35	102.75	82.7	104.1	0.713869	0.794428	Residence	Male
234	48.8	168.15	49.85	166.8	17.26	17.92	64.3	86.4	66.4	85.95	0.744213	0.772542	Residence	Female
235	61.05	183.6	59.9	182.55	18.11	17.97	69.7	96.7	68.2	96.55	0.720786	0.70637	Residence	Female
236	57.65	164.45	60.9	162.8	21.32	22.98	73	96.05	73.5	93.95	0.760021	0.782331	Residence	Female
237	57.05	177.05	59.15	176.95	18.2	18.89	67.45	94.3	66.5	100.1	0.71527	0.664336	Residence	Female
238	59.8	164.45	57.85	164.8	22.11	21.3	67.9	95.8	67.1	98.65	0.708768	0.680182	Home	Female
239	63.95	173.15	62.05	172.7	21.33	20.8	72.25	98.1	71	96.8	0.736493	0.733471	Residence	Female
240	94.95	177	96.75	178.35	30.31	30.42	104	117.8	99.6	118.05	0.882852	0.84371	Home	Male
241	50.8	169.85	51.8	170.3	17.61	17.86	68	90.75	68.7	86.7	0.749311	0.792388	Residence	Female
242	50.9	165.35	51.9	165.3	18.62	18.99	67.1	91.5	71.65	93.45	0.733333	0.76672	Residence	Female
243	51.5	161.2	53.2	162.15	19.82	20.23	69.9	91.95	71.55	93.2	0.760196	0.767704	Off-Campus	Female
244	62.7	173.75	64.1	174.2	20.77	21.12	73.6	96.35	75.2	96.75	0.763882	0.777261	Residence	Female
